# Supplementary material for: Co-Administration of Iron and Bioavailable Curcumin Reduces Levels of Systemic Markers of Inflammation and Oxidative Stress in a Placebo-Controlled Randomised Study
Source: Nutrients. 2022 Feb 8;14(3):712. doi: 10.3390/nu14030712 (PMC8838381; doi:10.3390/nu14030712)
Supplement: Supplementary file 1 [file nutrients-14-00712-s001.zip]

Archive with 2 entries (2 files):
- Nutrients-1532209-Supplementary Table S1.pdf
- Nutrients-1532209-Supplementary Table S2& Figure .pdf
